# Supplementary material for: Genomic Landscape of Copy Number Variations and Their Associations with Climatic Variables in the World’s Sheep
Source: Genes (Basel). 2023 Jun 13;14(6):1256. doi: 10.3390/genes14061256 (PMC10298528; doi:10.3390/genes14061256)
Supplement: Supplementary file 1 [file genes-14-01256-s001.zip]

Archive with 2 entries (2 files):
- genes-2385246-Supplementary Tables 1-19-new.xlsx
- Supplementary Figures.pdf
